# Supplementary material for: Plant-Based Diet for Glycemic Control, Insulin Sensitivity, and Lipid Profile in Type 2 Diabetes: A Systematic Review
Source: Foods. 2025 May 28;14(11):1919. doi: 10.3390/foods14111919 (PMC12154518; doi:10.3390/foods14111919)
Supplement: Supplementary file 1 [file foods-14-01919-s001.zip]

Archive with 1 entries (1 files):
- foods-3636852-supplementary.pdf
